# Supplementary material for: Mapping Current and Emerging Laboratory Techniques for Haemoglobinopathy Carrier Detection and Prevention: A Narrative Review from the HELIOS Action
Source: Int J Mol Sci. 2026 Apr 28;27(9):3916. doi: 10.3390/ijms27093916 (PMC13164388; doi:10.3390/ijms27093916)
Supplement: Supplementary file 1 [file ijms-27-03916-s001.zip]

Archive with 1 entries (1 files):
- ijms-4213960-supplementary.pdf
